# Supplementary material for: Improving Mitochondrial Function in Skeletal Muscle Contributes to the Amelioration of Insulin Resistance by Nicotinamide Riboside
Source: Int J Mol Sci. 2023 Jun 12;24(12):10015. doi: 10.3390/ijms241210015 (PMC10297940; doi:10.3390/ijms241210015)
Supplement: Supplementary file 1 [file ijms-24-10015-s001.zip]

Archive with 1 entries (1 files):
- ijms-2427204-supplementary.pdf
